# Supplementary material for: Enhanced Visual Search in Infancy Predicts Emerging Autism Symptoms
Source: Curr Biol. 2015 Jun 29;25(13):1727–30. doi: 10.1016/j.cub.2015.05.011 (PMC4502951; doi:10.1016/j.cub.2015.05.011)
Supplement: Table S3. Member List and Affiliations for The Basis Team [file mmc2.xlsx]

## Sheet: Sheet1
Table S3. Member List and Affiliations for The BASIS Team
Name	Affiliation
Simon Baron-Cohen	Department of Psychiatry, Autism Research Centre, University of Cambridge, Douglas House, 18b Trumpington Road, Cambridge CB2 8AH, UK
Patrick Bolton	Department of Psychology, Institute of Psychiatry, Psychology and Neuroscience, King's College London, London SE5 8AF, UK
Celeste Cheung	Department of Psychology, Institute of Psychiatry, Psychology and Neuroscience, King's College London, London SE5 8AF, UK
Kim Davies	Centre for Brain and Cognitive Development, Birkbeck College, University of London, Malet Street, London WC1E 7HX, UK
Michelle Liew	Department of Psychology, Institute of Psychiatry, Psychology and Neuroscience, King's College London, London SE5 8AF, UK
Janice Fernandes	Department of Psychiatry, Autism Research Centre, University of Cambridge, Douglas House, 18b Trumpington Road, Cambridge CB2 8AH, UK
Issy Gammer	Department of Psychology, Institute of Psychiatry, Psychology and Neuroscience, King's College London, London SE5 8AF, UK
Helen Maris	Centre for Brain and Cognitive Development, Birkbeck College, University of London, Malet Street, London WC1E 7HX, UK
Erica Salomone	Department of Psychology, Institute of Psychiatry, Psychology and Neuroscience, King's College London, London SE5 8AF, UK
Greg Pasco	Department of Psychology, Institute of Psychiatry, Psychology and Neuroscience, King's College London, London SE5 8AF, UK
Andrew Pickles	Department of Psychology, Institute of Psychiatry, Psychology and Neuroscience, King's College London, London SE5 8AF, UK
Helena Ribeiro	Centre for Brain and Cognitive Development, Birkbeck College, University of London, Malet Street, London WC1E 7HX, UK
Leslie Tucker	Centre for Brain and Cognitive Development, Birkbeck College, University of London, Malet Street, London WC1E 7HX, UK
